# Supplementary material for: NXC736 Attenuates Radiation-Induced Lung Fibrosis via Regulating NLRP3/IL-1β Signaling Pathway
Source: Int J Mol Sci. 2023 Nov 13;24(22):16265. doi: 10.3390/ijms242216265 (PMC10671169; doi:10.3390/ijms242216265)
Supplement: Supplementary file 1 [file ijms-24-16265-s001.zip]

Archive with 1 entries (1 files):
- ijms-2616039-supplementary.pdf
